# Supplementary material for: Analysis of macrophage polarization and regulation characteristics in ovarian tissues of polycystic ovary syndrome
Source: Front Med (Lausanne). 2024 Sep 11;11:1417983. doi: 10.3389/fmed.2024.1417983 (PMC11422077; doi:10.3389/fmed.2024.1417983)
Supplement: Supplementary file 1 [file Data_Sheet_1.CSV]

Gene Symbol
PLA2G5
STAT3
IL6
PPARG
IRF5
CD274
PTK2B
IL4I1
ZC3H12A
GPR137B
EPSTI1
STAT6
IL4
STAT1
ARG1
NLRP3
CSF1
SHPK
CCR2
PTEN
TAFA3
CREB1
CCL2
PJA2
MFHAS1
IFNG
GATA3
TNFAIP3
ADIPOQ
TGFB1
CSF2
IL13
EZH2
ANXA1
SOCS3
MMP28
AHR
IDO1
CXCL10
IRGM
IL1B
IRF4
PGF
NFKB1
SIRT6
PDCD1
PRKAA1
FPR2
CCL5
NTRK2
BDNF
KLF4
CD276
CTNNB1
HMOX1
TLR2
MMP8
CHI3L1
CXCL8
IL16
VTCN1
TLR4
BCL2
KCNN4
TGFB3
AGER
CD86
TERF2IP
HRG
CXCL16
ODC1
SPP1
KDM6B
CCL3
TNF
PCSK9
SERPINE1
KDM1A
PIK3CG
HTR7
TRAF6
ADIPOR1
GDF15
HTR2B
KLF6
ADIPOR2
TNIP1
CLIC3
OCSTAMP
AXL
GSK3B
HDAC9
IL6ST
NOS2
BMP4
HSPA5
IFIH1
RORA
STAT5A
PTPN22
CETP
CRP
CYP2A6
ALOX15
C5AR1
CARD9
CD74
IL12A
POU5F1
HMGA2
S100A9
NLRP7
POU1F1
NINJ1
REG4
SART1
LPCAT3
METTL7B
MLEC
RGCC
PLEKHO1
MTOR
AKT2
CREBBP
CASP8
CDK6
KRAS
SMAD4
PAK1
PRKCA
NOS1
PRKCZ
PTPN6
SYK
UBA1
ENG
GRN
ITGAM
JUN
NOD2
HMGB1
PRKAB1
TRAF3
MSR1
PAK5
CD163
IRF3
TRIM24
UBE2D1
EREG
PTGES2
TICAM1
USP10
UBC
LUM
METTL3
SPINT1
ABCF1
FGL2
TNFAIP6
APOC1
CD5L
ID3
IL25
SCRIB
TET1
IL32
APOBEC3A
N4BP1
H2BC11
THOC5
LGALS12
NECAB3
HDAC6
SLC2A1
CAT
JAK3
CTSK
IL6R
KAT5
LDHA
NPM1
PPIB
SHH
TUBB
VIM
C3
COL1A1
F2
PKM
TNFSF11
ZEB1
ALDOA
ANXA2
EEF2
IL2RG
IL4R
IMPDH2
MUC1
PRKCB
RPL11
RPS19
RPS6KB1
ENO1
KL
MAPK7
NEDD4
RPL5
AKR1B1
CASP14
CD14
EIF4A1
ERN1
GRK2
LEP
LMNB1
PCCA
PCCB
PEBP1
PPP1CA
RPSA
ATP5F1A
BCL6
DCLK1
DLST
HAVCR2
HNRNPA2B1
KARS1
NEDD4L
PPP1CB
PRDX2
SLC9A3R1
SOCS1
YWHAQ
AZGP1
CALM2
CSTA
DROSHA
IGF2BP2
IRS2
KRT17
LATS2
MCCC2
NME1
NOP56
PGAM2
PPP1CC
RPL18
RPL21
RPL35
ATXN2
EIF4A3
HNRNPU
LGALS1
NOX4
RPL10
RPL13
RPL35A
RPS3
RPS6
SELENBP1
TGM3
GRB10
HBA1
LRIG1
NR4A3
RPL26
CXCL11
DGCR8
DHX9
EIF4B
GSTM2
HBA2
HNRNPC
HNRNPH1
PTMA
RPL19
RPL3
RPL7
RPL7A
RPLP0
RPS7
S100A8
SLC25A6
SRSF1
TERF2
TNFSF4
TREM1
TUBA1C
AGO1
CXCL13
CXCR6
DDX17
DHX15
DHX30
HNRNPF
HNRNPM
HNRNPR
MORC2
RPL23A
RPL34
RPLP2
RPS3A
SRSF2
SRSF5
SRSF7
DIDO1
DSC1
HBD
HMGN2
KRT85
RARRES2
RBM17
RGS12
RPL14
RPL24
RPL28
RPL29
RPL6
RPL9
S100A7
SUCNR1
TMSB4X
YBX1
DDX39A
GAR1
RPL36
RPS8
CPSF2
HNRNPAB
ILF2
ILF3
KRT83
RPL17
RPL18A
RPL37A
SAP30BP
SGMS2
DCD
EIF4ENIF1
MCTS1
OIT3
RO60
TUBA3C
WDR82
CALML5
FLG2
FNDC5
GCC1
IL26
KRT33B
KRT35
KRT33A
KRT77
UTP18
CHTOP
KRT36
KRT82
PSPC1
H2AC6
MAGEB2
SBSN
TUBA3D
CHRFAM7A
H2AC12
H2AC21
SERF2
C1orf68
IGHA2
IL10
MDM2
LGALS3
LAIR1
BST2
NCOA4
PIK3CA
PIK3R1
YAP1
WNT3A
LOXL2
STUB1
SMURF1
CXCL12
PAQR3
TNFRSF1B
NAMPT
NR4A1
ACLY
PTGER3
SERPINF1
CX3CR1
FOLR2
RACK1
BACH1
CD200
GPBAR1
TM9SF4
CMTM6
TP53
CSF1R
EP300
MERTK
HSD11B1
JAG1
TLR3
APOE
HDAC3
SIRT1
CYP1A1
PIK3CB
LPAR1
BECN1
DDIT3
ATF3
RNASET2
SPHK2
USP14
LPAR3
OLR1
PTX3
TIRAP
JMJD1C
NODAL
AGPAT4
IL33
IL34
RAB37
CCL18
AKT1
BTK
ACE
AR
CXCR4
DNMT1
NT5E
PARP1
TERT
CD4
CDC42
DNMT3A
FLT1
B2M
CASP1
DRD2
FOXO1
IKZF1
MST1R
PLG
PTGS2
VEGFA
CD44
EDN1
KAT2B
PAK2
RAC1
SIRT2
TLR7
ALOX5
CTSC
HIF1A
PTPN2
PTPRO
C1QA
CNR1
IL1R1
IRF1
ISG15
NR1D1
NR4A2
SEMA4D
SIK1
SLC40A1
SOD2
TLR9
CCL11
CTSS
DUSP1
EGLN3
EIF2AK4
HPSE
IL5
LCN2
LONP1
NEU1
PKN2
PRKD3
PXDN
PYCR1
SIK2
SIRT5
TWIST1
VIPR1
XBP1
CCR7
CHIT1
CNR2
DUSP3
IGFBP2
IL21
MFGE8
NLRP12
NR5A2
RPTOR
SFRP1
SLC7A11
TREM2
VIPR2
ANLN
CD209
FABP4
M6PR
MAFB
NOX1
NRIP1
SERPINB2
CCL20
CTHRC1
LGMN
UBE2D2
CMKLR1
COPS5
GPR55
H3-3A
PDPN
PELI1
PLA2G4C
SFTPC
SIK3
SIRT4
ADA2
CCL17
ECT2
H2AZ1
MANF
MTDH
SIGIRR
SORBS2
USP18
ASF1A
CD200R1
CEBPD
COPS3
EMILIN1
GPR132
H2BC21
H3-3B
IL23A
IL37
MRC1
NUS1
OTUD5
TRIB1
TXNIP
WWTR1
SESN2
CCL22
COPS2
COPS8
ESRP1
FGF20
GPS1
H3C1
H4C3
IL17D
SUB1
TFB2M
COPS6
COPS7A
H2BC9
YTHDF2
CPEB3
H3C2
H4C11
H4C16
COPS4
H2BC14
H2BC3
H2BC4
H3C4
H4C1
H4C2
H4C8
H4C9
HHLA2
ADM2
FCGBP
H2BC1
H2BC13
H2BC15
H2BC5
H3C11
H3C12
H3C14
H4C12
H4C5
MMD
PLGRKT
H2BC10
H2BC12
H2BC6
H3C10
H3C3
H3C6
H3C8
H4C4
TNFAIP8L1
H2BC17
H2BC18
H2BC26
H2BC8
H3C7
H4C13
H4C14
H4C6
H3C13
H3C15
H2BC7
LCN10
C1QTNF12
EEF1AKMT3
H2BC12L
H4C15
DEFB103B
ADAM8
AHNAK2
AK4
AKR1E2
ALDOC
ANG
ANKRD37
ARSK
ATG4D
ATP6V0D2
BNIP3
BST1
C1QB
C1QC
C5orf34
CBLB
CD24
CD300C
CD300LD
CHIA
COL20A1
CRIPT
CYTIP
EFHD2
ERO1A
F10
F7
FAM177A1
FAM199X
FAM241A
FBLIM1
FLRT2
GASK1B
GPRC5B
HILPDA
HLA-A
HLA-B
HS6ST1
HSPA1A
HSPA1B
IGF2R
IGHM
IL18BP
ITGB3
LBP
LIN7C
LRRC27
MCOLN3
MGST2
MYO1F
PADI4
PDXDC1
PINK1
PKDCC
PROCR
PTGER2
QRICH1
RIMBP2
RPGRIP1
RRAS2
SCD
SH2B2
SNHG6
SOAT1
THBS1
TJP2
TLR1
TMEM267
TULP4
UCHL1
XDH
ZNF616
ABCA9
ABHD1
ACSS1
ACYP2
ADA
AIF1
ALAD
ARFGEF3
ARSB
ATP6V0E2
BCKDHB
BLOC1S6
CADM1
CAP1
CAPN5
CBX6
CD59
CFH
CLBA1
CNRIP1
COLEC12
COMT
CRIM1
CXCL14
DST
DYNLT1
EMC1
ENO2
FAM124A
FAM135A
FGD2
FILIP1L
GALNT11
GATM
GDA
GJA1
GLO1
GNB4
HAUS2
HDDC3
HLA-DQA1
HMGN3
KCNJ10
LAMA3
LCORL
LYPLAL1
MAF
MALAT1
MARCKSL1
MARCO
NAT8L
NRCAM
OCEL1
OGFRL1
P2RY13
PIANP
PIK3AP1
PLAAT3
PLBD1
PLXDC2
PPP2R5C
RAB10
RAPSN
RASAL2
RCBTB2
RCN1
RFX3
SFI1
SLC35A1
SLC7A7
SLCO2B1
SRD5A3
TGFBI
TIFAB
TM7SF3
TOR3A
TTC3
TUBB2B
ZNF724
