# Supplementary material for: Analysis of macrophage polarization and regulation characteristics in ovarian tissues of polycystic ovary syndrome
Source: Front Med (Lausanne). 2024 Sep 11;11:1417983. doi: 10.3389/fmed.2024.1417983 (PMC11422077; doi:10.3389/fmed.2024.1417983)
Supplement: Supplementary file 2 [file Data_Sheet_2.CSV]

mRNA	miRNA
GRN	hsa-miR-103a-3p
GRN	hsa-miR-103a-3p
GRN	hsa-miR-107
GRN	hsa-miR-107
GRN	hsa-miR-107
GRN	hsa-miR-1226-5p
GRN	hsa-miR-130a-3p
GRN	hsa-miR-145-5p
GRN	hsa-miR-181a-2-3p
GRN	hsa-miR-181a-2-3p
GRN	hsa-miR-183-5p
GRN	hsa-miR-193b-3p
GRN	hsa-miR-221-5p
GRN	hsa-miR-27a-3p
GRN	hsa-miR-299-3p
GRN	hsa-miR-34a-5p
GRN	hsa-miR-34a-5p
GRN	hsa-miR-3619-5p
GRN	hsa-miR-423-5p
GRN	hsa-miR-424-5p
GRN	hsa-miR-431-3p
GRN	hsa-miR-449c-5p
GRN	hsa-miR-542-5p
GRN	hsa-miR-542-5p
GRN	hsa-miR-671-5p
GRN	hsa-miR-939-5p
HSPA5	hsa-miR-103a-3p
HSPA5	hsa-miR-107
HSPA5	hsa-miR-1224-3p
HSPA5	hsa-miR-1224-3p
HSPA5	hsa-miR-1226-3p
HSPA5	hsa-miR-1254
HSPA5	hsa-miR-136-5p
HSPA5	hsa-miR-136-5p
HSPA5	hsa-miR-138-5p
HSPA5	hsa-miR-139-5p
HSPA5	hsa-miR-15a-3p
HSPA5	hsa-miR-15a-5p
HSPA5	hsa-miR-15a-5p
HSPA5	hsa-miR-15b-5p
HSPA5	hsa-miR-15b-5p
HSPA5	hsa-miR-16-1-3p
HSPA5	hsa-miR-16-2-3p
HSPA5	hsa-miR-16-5p
HSPA5	hsa-miR-16-5p
HSPA5	hsa-miR-16-5p
HSPA5	hsa-miR-181a-5p
HSPA5	hsa-miR-185-5p
HSPA5	hsa-miR-185-5p
HSPA5	hsa-miR-191-3p
HSPA5	hsa-miR-195-5p
HSPA5	hsa-miR-195-5p
HSPA5	hsa-miR-197-3p
HSPA5	hsa-miR-199a-5p
HSPA5	hsa-miR-21-3p
HSPA5	hsa-miR-214-3p
HSPA5	hsa-miR-214-3p
HSPA5	hsa-miR-214-3p
HSPA5	hsa-miR-222-3p
HSPA5	hsa-miR-22-5p
HSPA5	hsa-miR-27b-5p
HSPA5	hsa-miR-29a-3p
HSPA5	hsa-miR-30a-5p
HSPA5	hsa-miR-30a-5p
HSPA5	hsa-miR-30b-5p
HSPA5	hsa-miR-30b-5p
HSPA5	hsa-miR-30c-5p
HSPA5	hsa-miR-30c-5p
HSPA5	hsa-miR-30d-5p
HSPA5	hsa-miR-30d-5p
HSPA5	hsa-miR-30e-5p
HSPA5	hsa-miR-3194-5p
HSPA5	hsa-miR-320a
HSPA5	hsa-miR-320b
HSPA5	hsa-miR-320c
HSPA5	hsa-miR-320d
HSPA5	hsa-miR-32-3p
HSPA5	hsa-miR-338-5p
HSPA5	hsa-miR-342-3p
HSPA5	hsa-miR-361-3p
HSPA5	hsa-miR-424-5p
HSPA5	hsa-miR-424-5p
HSPA5	hsa-miR-424-5p
HSPA5	hsa-miR-424-5p
HSPA5	hsa-miR-424-5p
HSPA5	hsa-miR-4286
HSPA5	hsa-miR-4286
HSPA5	hsa-miR-497-5p
HSPA5	hsa-miR-497-5p
HSPA5	hsa-miR-498
HSPA5	hsa-miR-5006-3p
HSPA5	hsa-miR-501-3p
HSPA5	hsa-miR-545-3p
HSPA5	hsa-miR-550a-5p
HSPA5	hsa-miR-573
HSPA5	hsa-miR-573
HSPA5	hsa-miR-583
HSPA5	hsa-miR-616-3p
HSPA5	hsa-miR-628-3p
HSPA5	hsa-miR-629-5p
HSPA5	hsa-miR-766-3p
HSPA5	hsa-miR-766-3p
HSPA5	hsa-miR-766-3p
HSPA5	hsa-miR-877-3p
HSPA5	hsa-miR-877-3p
HSPA5	hsa-miR-885-3p
HSPA5	hsa-miR-885-3p
HSPA5	hsa-miR-885-5p
HSPA5	hsa-miR-93-3p
HSPA5	hsa-miR-939-5p
HSPA5	hsa-miR-939-5p
HSPA5	hsa-miR-9-5p
HSPA5	hsa-miR-139-5p
HSPA5	hsa-miR-145-5p
HSPA5	hsa-miR-219a-5p
HSPA5	hsa-miR-495-3p
HSPA5	hsa-miR-199a-5p
HMOX1	hsa-miR-22-3p
HMOX1	hsa-miR-27a-5p
HMOX1	hsa-miR-30c-2-3p
HMOX1	hsa-miR-758-3p
