# Supplementary material for: Analysis of macrophage polarization and regulation characteristics in ovarian tissues of polycystic ovary syndrome
Source: Front Med (Lausanne). 2024 Sep 11;11:1417983. doi: 10.3389/fmed.2024.1417983 (PMC11422077; doi:10.3389/fmed.2024.1417983)
Supplement: Supplementary file 3 [file Data_Sheet_3.CSV]

mRNA	TF
AIF1	SPI1
C1QB	SPI1
CD14	CTCF
CD14	EGR1
CD14	ELF1
CD14	EP300
CD14	ERG
CD14	FOS
CD14	FOSL2
CD14	FOXA1
CD14	FOXA2
CD14	GABPA
CD14	JUN
CD14	MAX
CD14	MYC
CD14	NRF1
CD14	RAD21
CD14	RUNX1
CD14	SMARCA4
CD14	SPI1
CD14	STAG1
CD14	STAT3
CD14	TBP
CD14	YY1
CD14	CEBPB
CD163	CEBPB
CD163	FOSL2
CD163	HNF4A
CD163	JUND
CD163	REST
CD163	SPI1
GRN	RAD21
GRN	SMC3
GRN	TEAD4
GRN	USF1
GRN	USF2
GRN	CTCF
HMOX1	MAX
HMOX1	USF1
HMOX1	USF2
HSPA5	ATF4
HSPA5	CEBPB
HSPA5	CREB1
HSPA5	CTCF
HSPA5	ELF1
HSPA5	EP300
HSPA5	ERG
HSPA5	ETS1
HSPA5	FOS
HSPA5	FOSL1
HSPA5	FOSL2
HSPA5	GABPA
HSPA5	JUN
HSPA5	JUND
HSPA5	MAX
HSPA5	MYC
HSPA5	NR3C1
HSPA5	NRF1
HSPA5	POLR2A
HSPA5	REST
HSPA5	RUNX1
HSPA5	SMARCA4
HSPA5	SMARCB1
HSPA5	SMARCC1
HSPA5	STAT3
HSPA5	TBP
HSPA5	YY1
TREM1	CEBPA
TREM1	CEBPB
TREM1	CTCF
TREM1	FOXA1
TREM1	RAD21
TREM1	SMC3
TREM1	SPI1
TREM1	STAG1
TREM2	CEBPB
TREM2	CTCF
TREM2	MAX
TREM2	RAD21
TREM2	SPI1
TREM2	TAL1
TREM2	TP53
