# Supplementary material for: Analysis of macrophage polarization and regulation characteristics in ovarian tissues of polycystic ovary syndrome
Source: Front Med (Lausanne). 2024 Sep 11;11:1417983. doi: 10.3389/fmed.2024.1417983 (PMC11422077; doi:10.3389/fmed.2024.1417983)
Supplement: Supplementary file 4 [file Data_Sheet_4.xls]

## Sheet: Sheet1
mRNA	Drug
CD14	Calcitriol
CD14	Tetradecanoylphorbol Acetate
HMOX1	2-tert-butylhydroquinone
HMOX1	4-phenylenediamine
HMOX1	Acetaminophen
HMOX1	Acrolein
HMOX1	Arsenic Trioxide
HMOX1	arsenite
HMOX1	Benzo(a)pyrene
HMOX1	bisphenol A
HMOX1	Cadmium
HMOX1	Cadmium Chloride
HMOX1	Cannabidiol
HMOX1	cinnamaldehyde
HMOX1	Cisplatin
HMOX1	cobaltiprotoporphyrin
HMOX1	cobaltous chloride
HMOX1	Copper Sulfate
HMOX1	Curcumin
HMOX1	Cyclosporine
HMOX1	Dinitrochlorobenzene
HMOX1	Eugenol
HMOX1	Hemin
HMOX1	Hydrogen Peroxide
HMOX1	monomethylarsonous acid
HMOX1	nickel sulfate
HMOX1	Ozone
HMOX1	Paraquat
HMOX1	Particulate Matter
HMOX1	Quercetin
HMOX1	Resveratrol
HMOX1	Silver
HMOX1	sodium arsenite
HMOX1	sulforaphane
HMOX1	tert-Butylhydroperoxide
HMOX1	Tobacco Smoke Pollution
HMOX1	Valproic Acid
HMOX1	Vehicle Emissions
HMOX1	zinc protoporphyrin
HSPA5	Bortezomib
HSPA5	Brefeldin A
HSPA5	Cyclosporine
HSPA5	Glucosamine
HSPA5	Quercetin
HSPA5	Thapsigargin
HSPA5	Tunicamycin
